# Supplementary material for: COVID-19 ORF3a Viroporin-Influenced Common and Unique Cellular Signaling Cascades in Lung, Heart, and the Brain Choroid Plexus Organoids with Additional Enriched MicroRNA Network Analyses for Lung and the Brain Tissues
Source: ACS Omega. 2023 Nov 17;8(48):45817–33. doi: 10.1021/acsomega.3c06485 (PMC10701872; doi:10.1021/acsomega.3c06485)
Supplement: Supplementary file 17 — ao3c06485_si_017.xlsx [file ao3c06485_si_017.xlsx]

## Sheet: Sheet1
Pathway	Total	Expected	Hits	Pval	FDR
I-kappaB kinase/NF-kappaB cascade	246	2.81	8	0.00728	0.0208
regulation of I-kappaB kinase/NF-kappaB cascade	210	2.4	8	0.00283	0.0121
